# Supplementary material for: A Systematic Literature Review of Cultured Meat Through the Conceptual Frameworks of the Entrepreneurial Ecosystem and Global Value Chain
Source: Foods. 2025 Mar 5;14(5):885. doi: 10.3390/foods14050885 (PMC11899720; doi:10.3390/foods14050885)
Supplement: Supplementary file 1 [file foods-14-00885-s001.zip]

Archive with 1 entries (1 files):
- foods-3467005-supplementary.xlsx
