# Supplementary material for: A Systematic Literature Review of Cultured Meat Through the Conceptual Frameworks of the Entrepreneurial Ecosystem and Global Value Chain
Source: Foods. 2025 Mar 5;14(5):885. doi: 10.3390/foods14050885 (PMC11899720; doi:10.3390/foods14050885)
Supplement: Supplementary file 1 [file foods-14-00885-s001.zip › foods-3467005-supplementary.xlsx]

## Sheet: References details
Table S1. List of reviewed studies included in the literature review
References	Year	DOI	Source	Document Type	Type of data	Type of study	Data source	Any theoretical framework applied?	Abstract
Böhm, I; Ferrari, A; Woll, S . Visions of In Vitro Meat among Experts and Stakeholders	2018	10.1007/s11569-018-0330-0	Nanoethics	Article	Primary data	Qualitative study; Primary data	Semi-structured interviews	Analysis framework based on the concept of "vision"	In vitro meat (IVM) is presented by innovators as the most realistic and sustainable solution to the problems of current meat production and consumption. The innovators argue that in vitro meat could be more environmentally friendly, animal friendly, healthier, and safer than conventional meat. The paper elaborates different reactions of experts and stakeholders from science, civil society, econo…
Broucke, K; Van Pamel, E; Van Coillie, E; Herman, L; Van Royen, G Cultured meat and challenges ahead: A review on nutritional, technofunctional and sensorial properties, safety and legislation	2023	10.1016/j.meatsci.2022.109006	Meat Science	Review	Non-systematic data	Multidisciplinary informative review	N/A	NO	Cultured meat is introduced as a valuable traditional meat equivalent. However, before marketable end products are available, several hurdles need to be overcome. Among others, these issues comprise obtaining an optimal nutritional profile and approaching the texture, the colour and the unique flavour and taste of conventional meat. Furthermore, the impact of processing on these matters is also s…
Chiles, RM Intertwined ambiguities: Meat, in vitro meat, and the ideological construction of the marketplace	2013	10.1007/s10460-013-9427-9	Journal Of Consumer Behaviour	Article	Primary data	Qualitative study; Primary data	Semi-structured interviews	Kozinets’ “ideological field of technology” framework	According to recent literature in the sociology of expectations, expectations about the future are performative in that they provide guidance for activities, attract attention, mobilize political and economic resources, coordinate between groups, link technical and social concerns, create visions, and enroll supporters. While this framework has blossomed over the past decade in science and techno…
Chiles, RM If they come, we will build it: in vitro meat and the discursive struggle over future agrofood expectations	2013	10.1002/cb.1447	Agriculture And Human Values	Review	Primary & secondary data	Qualitative study; Primary and secondary data	Semi-structured interviews; News	Sociology of expectations by Bush (2008)	Political stakeholders play a critical role in the cultural construction of the marketplace, and consumers often look to them for guidance in framing ambiguous cultural and scientific issues. Unfortunately, however, the existing consumer culture literature usually focuses on consumers' use of ideology while neglecting stakeholders' ideological orientations. In order to address this gap, I ask two…
Chiles, RM; Broad, G; Gagnon, M; Negowetti, N; Glenna, L; Griffin, MAM; Tami-Barrera, L; Baker, S; Beck, K Democratizing ownership and participation in the 4th Industrial Revolution: challenges and opportunities in cellular agriculture	2021	10.1007/s10460-021-10237-7	Agriculture And Human Values	Article	Primary & secondary data	Qualitative study; Primary and secondary data	Conference events; Interviews	NO	The emergence of the 4th Industrial Revolution, i.e. the convergence of artificial intelligence, the Internet of Things, advanced materials, and bioengineering technologies, could accelerate socioeconomic insecurities and anxieties or provide beneficial alternatives to the status quo. In the post-Covid-19 era, the entities that are best positioned to capitalize on these innovations are large firm…
Chriki S.; Ellies-Oury M.P.; Hocquette J.-F. What do we know today about cultured muscle to produce meat and its acceptability in the world?	2022	10.1016/B978-0-323-85879-3.00002-7	New Aspects Of Meat Quality: From Genes To Ethics, Second Edition	Book chapter	Non-systematic data	Multidisciplinary informative review	N/A	NO	The aim of this chapter is to take stock of current knowledge on the potential benefits and weaknesses of cultured muscle to produce meat. Made from stem cells or proliferating muscle cells, cultured “meat” has been presented by its supporters, who are mainly private actors (start-ups), as a food similar to “conventional” meat but more sustainable, even if strong scientific arguments are lacking …
Chriki, S; Hocquette, JF The Myth of Cultured Meat: A Review	2020	10.3389/fnut.2020.00007	Frontiers In Nutrition	Review	Non-systematic data	Multidisciplinary informative review	N/A	NO	To satisfy the increasing demand for food by the growing human population, cultured meat (also called in vitro, artificial or lab-grown meat) is presented by its advocates as a good alternative for consumers who want to be more responsible but do not wish to change their diet. This review aims to update the current knowledge on this subject by focusing on recent publications and issues not well d…
Dueñas-Ocampo, S; Eichhorst, W; Newton, P Plant-based and cultivated meat in the United States: A review and research agenda through the lens of socio-technical transitions	2023	10.1016/j.jclepro.2023.136999	Journal Of Cleaner Production	Review	Secondary data	Literature review	Published literature	Strategic Niche Management and Multi-Level Perspective frameworks.	The past decade has seen an acceleration, globally, in the development of alternative protein products that resemble animal meat products. These products include cultivated and plant-based meat, as well as those derived through fermentation processes. Proponents of alternative proteins claim that they offer opportunities to tackle multiple socio-environmental challenges. However, their developmen…
Ellies-Oury M.-P.; Chriki S.; Hocquette J.-F. Should and will “cultured meat” become a reality in our plates?	2022	10.1016/bs.afnr.2022.04.005	Advances In Food And Nutrition Research	Book chapter	Non-systematic data	Multidisciplinary informative review	N/A	NO	Produced from proliferating cells in bioreactors with a controlled culture medium, “cultured meat” has been presented by its supporters, who are mainly private actors (start-ups), as a sustainable solution to meet the growing demand for animal proteins without weaknesses of animal husbandry in terms of environmental impact, animal welfare or even health. The aim of this chapter is to take stock o…
Evans B.; Johnson H. Contesting and reinforcing the future of ‘meat’ through problematization: Analyzing the discourses in regulatory debates around animal cell-cultured meat	2021	10.1016/j.geoforum.2021.10.001	Geoforum	Article	Secondary data	Qualitative study; Secondary data	Transcript from a public meeting	Methodological approach on discourse and problem representation from C. Bacchi, inspired by Focault	This paper draws attention to how ‘problems’ were constructed at the USDA-FDA Joint Public Meeting on Use of Animal Cell Culture Technology in 2018 and the implications of these discursive constructs for the governance of animals in food systems. The findings demonstrate what problems animal cell-cultured meat has been positioned as the solution to, and what problems emerge from this new technolo…
Failla, M; Hopfer, H; Wee, J Evaluation of public submissions to the USDA for labeling of cell-cultured meat in the United States	2023	10.3389/fnut.2023.1197111	Frontiers In Nutrition	Article	Secondary data	Qualitative study; Secondary data	Comments	NO	With the rapid advancement of cell-cultured meat processing technologies and regulations, commercialization of cell-cultured meat to market shelves requires the implementation of labeling that informs and protects consumers while ensuring economic competitiveness. In November 2022, the United States Food and Drug Administration (FDA) completed its first pre-market consultation of cell-cultured me…
Fernandes, AM; Teixeira, OD; Fantinel, AL; Revillion, JPP; de Souza, ARL Technological prospecting: The case of cultured meat	2022	10.1016/j.fufo.2022.100156	Future Foods	Article	Secondary data	Qualitative study; Secondary data	Database	NO	Cultured meat, derived from cellular agriculture, is an emerging food biotechnology. Although it is not yet available on an industrial scale, there are speculations regarding the technical and economic challenges that controversy over the viability of this product. Therefore, our study aimed to map the technological development of cultured meat. For this, we used patent registrations, start-ups, …
Gagnon, MA; Broad, G; Grandison, K; Chiles, RM AgriTech investor and informant perspectives about cellular agriculture	2023	10.22434/IFAMR2022.0017	International Food And Agribusiness Management Review	Article	Primary data	Qualitative study; Primary data	Semi-structured interviews	NO	Investor and venture capital activity within food, agriculture and bio renewables (AgriTech) continues to accelerate. Investors recognize promise in AgriTech due to pressing demand to provide food and bio renewable materials for our growing population. Cellular agriculture, meat produced in vitro versus in vivo is one specific space where exceptional investor activity is occurring. This work capt…
Glaros, A; Newell, R; Fraser, E; Newman, LL Socio-economic futures for cellular agriculture: the development of a novel framework	2023	10.3389/fsufs.2023.970369	Frontiers In Sustainable Food Systems	Article	Primary data	Qualitative study; Primary data	Semi-structured interviews; Focus group	Framework emerged from data based on 3 dimension: centralization, access, integration	Novel agrifood technologies such as cellular agriculture present strong economic opportunities, with potential to reduce the environmental footprint of agriculture, improve animal welfare, and feed the world. A rich body of literature has emerged in the past five years that evaluates those claims, and illuminates the diverse food system futures framed by novel agrifood technology actors across th…
Guan, X; Lei, QZ; Yan, QY; Li, XL; Zhou, JW; Du, GC; Chen, J Trends and ideas in technology, regulation and public acceptance of cultured meat	2021	10.1016/j.fufo.2021.100032	Future Foods	Review	Non-systematic data	Multidisciplinary informative review	N/A	NO	As future foods, cultured meat is produced by culturing animal cells ex vivo rather than raising and slaughtering animals. It is a promising way to address concerns about resource consumption, environmental pollution, public healthy that associated with conventional livestock production. In the past two years, dozens of cultured meat-related start-ups have been founded and millions of dollars hav…
Helliwell, R; Burton, RJF The promised land? Exploring the future visions and narrative silences of cellular agriculture in news and industry media	2021	10.1016/j.jrurstud.2021.04.002	Journal Of Rural Studies	Article	Secondary data	Qualitative study; Secondary data	Websites; News; Audio-visual media	NO	Cellular food technologies aim to decouple animal protein production from animal bodies and address the negative environmental, ethical, and human health implications of animal agriculture through its substitution. This marks a major rupture with previous expectations for agricultural biotechnology. If technically and commercially successful cellular agriculture could have far reaching effects th…
Johnson H. Regulating cell-cultured animal material for food systems transformation: current approaches and future directions	2021	10.1080/17579961.2021.1898311	Law, Innovation And Technology	Article	Non-systematic data	Legislative review	N/A	NO	Proponents and developers of cell-cultured animal material (i.e. lab-grown meat) vest the innovation with the capacity to transform food systems by replacing, or significantly reducing, intensive use of animals in food systems. This article argues that cell-cultured animal material reflects lock-in to the incumbent, productivist regime for agricultural innovation. First, the article positions cel…
Johnson, WG Conflict Over Cell-Based Meat: Who Should Coordinate Agencies in US Biotechnology Regulation?	2019		Food And Drug Law Journal	Article	Non-systematic data	Legislative review	N/A	NO	The technology to create meat from cellular cultures has nearly arrived, with potential environmental, animal welfare, and nutritional benefits over traditional animal agriculture. However, considerable uncertainty over the regulatory framework for this emerging biotechnology arose throughout 2018, driven by overlapping statutory authority for the Food and Drug Administration (FDA) and the U.S. D…
Kamalapuram, SK; Handral, H; Choudhury, D Cultured Meat Prospects for a Billion!	2021	10.3390/foods10122922	Foods	Article	Non-systematic data	Perspective	N/A	NO	The dietary protein requirements of almost 9.8 billion people need to be fulfilled in a healthy and sustainable manner by 2050. Meat consumption contributes to 35% of the total protein requirement of the Indian population. Meat intake needs to be sustainable and economical without causing food security and production issues. Consumption of meat in India is projected to rise with an increase in co…
Ketelings, L; Kremers, S; de Boer, A The barriers and drivers of a safe market introduction of cultured meat: A qualitative study	2021	10.1016/j.foodcont.2021.108299	Food Control	Article	Primary data	Qualitative study; Primary data	Semi-structured interviews	NO	Background: Cultured meat - animal meat produced with the help of tissue engineering techniques - is proposed as a solution to the adverse effects of the meat producing industry and its environmental impact. Only limited research has briefly touched upon safety and regulatory aspects of cultured meat. Scientific evidence demon-strating that a food does not pose a safety risk to human health is es…
Kumar, P; Sharma, N; Sharma, S; Mehta, N; Verma, AK; Chemmalar, S; Sazili, AQ In-vitro meat: a promising solution for sustainability of meat sector	2021	10.5187/jast.2021.e85	Journal Of Animal Science And Technology	Review	Non-systematic data	Multidisciplinary informative review	N/A	NO	The in-vitro meat is a novel concept in food biotechnology comprising field of tissue engineering and cellular agriculture. It involves production of edible biomass by in-vitro culture of stem cells harvested from the muscle of live animals by self-organizing or scaffolding methodology. It is considered as efficient, environmental friendly, better ensuring public safety and nutritional security, …
Lee, A Meat-ing Demand: Is In Vitro Meat a Pragmatic, Problematic, or Paradoxical Solution?	2018	10.3138/cjwl.30.1.1	Canadian Journal Of Women And The Law	Article	Non-systematic data	Opinion article	N/A	NO	Even in the midst of an ecological crisis, population and income continue to increase and so too does the global appetite for meat. One response by scientists has been to work towards making in vitro meat (IVM) a commercial reality, which would allow meat to be produced on a large scale without the husbandry and slaughter of enormous numbers of animals, as under the current industrial meat produc…
Lonkila, A; Kaljonen, M Promises of meat and milk alternatives: an integrative literature review on emergent research themes	2021	10.1007/s10460-020-10184-9	Agriculture And Human Values	Review	Secondary data	Literature review	Published literature	NO	Increasing concerns for climate change call for radical changes in food systems. There is a need to pay more attention to the entangled changes in technological development, food production, as well as consumption and consumer demand. Consumer and market interest in alternative meat and milk products-such as plant based milk, plant protein products and cultured meat and milk-is increasing. At the…
Mancini M.C.; Antonioli F. The future of cultured meat between sustainability expectations and socio-economic challenges	2021	10.1016/B978-0-323-91001-9.00024-4	Future Foods: Global Trends, Opportunities, And Sustainability Challenges	Book chapter	Non-systematic data	Multidisciplinary informative review	N/A	NO	The world-intensive livestock farming is currently under pressure because of its environmental, human health, and animal welfare impacts. Scientists, policymakers, and investors envisage alternative production systems and more sustainable diets, replacing meat with alternative protein sources. One potential scenario is represented by cultured meat, produced by taking cells from a living animal, t…
Miyake, Y; Tachikawa, M; Kohsaka, R Policy frameworks and regulations for the research and development of cell-based meats: Systematic literature review	2023	10.1016/j.foodres.2023.112599	Food Research International	Review	Secondary data	Literature review	Published literature	NO	Cell-based meats have been discussed in terms of improving sensory factors for consumer acceptance and remedying the environmental problems of conventional livestock production. The improvement accompanies the modification of the production process and the consumption habit regarding cell-based meats. This review analyzed the current status of policies that promote cell-based meats, the related l…
Morais-da-Silva, RL; Reis, GG; Sanctorum, H; Molento, CFM The social impact of cultivated and plant-based meats as radical innovations in the food chain: Views from Brazil, the United States and Europe	2022	10.3389/fsufs.2022.1056615	Frontiers In Sustainable Food Systems	Article	Primary data	Quantitive study; Primary data	Survey	NO	Cultivated and plant-based meats have been recognized as radical innovations that may revolutionize food production worldwide. Despite potentially being more sustainable than conventional meat, little is known about the consequences these innovations can bring to society. To help to clarify this topic, we studied the social impacts that cultivated and plant-based meats may bring to Brazil, the Un…
Morais-da-Silva, RL; Reis, GG; Sanctorum, H; Molento, CFM The social impacts of a transition from conventional to cultivated and plant-based meats: Evidence from Brazil	2022	10.1016/j.foodpol.2022.102337	Food Policy	Article	Primary data	Qualitative study; Primary data	Semi-structured interviews	NO	Cultivated and plant-based meats are emerging as innovative alternatives to improve the food production system. Although some environmental impacts and market acceptance assessments have already been developed, little emphasis has been given to potential social impacts. Based on the Brazilian case, one of the largest meat pro-ducers in the world, this study seeks to answer what the social impacts…
Morais-da-Silva, RL; Villar, EG; Reis, GG; Sanctorum, H; Molento, CFM The expected impact of cultivated and plant-based meats on jobs: the views of experts from Brazil, the United States and Europe	2022	10.1057/s41599-022-01316-z	Humanities & Social Sciences Communications	Article	Primary data	Quantitive study; Primary data	Survey	NO	Cultivated and plant-based meats are substitutes for conventional animal meat products. As radical innovations, they may trigger profound social and economic changes. Despite the many benefits of alternative meats, such as environmental sustainability, animal welfare, human health and food safety, some unintended consequences remain unexplored in the literature. In this paper, we studied the pote…
Moritz J.; Tuomisto H.L.; Ryynänen T. The transformative innovation potential of cellular agriculture: Political and policy stakeholders’ perceptions of cultured meat in Germany	2022	10.1016/j.jrurstud.2021.11.018	Journal Of Rural Studies	Article	Primary data	Qualitative study; Primary data	Semi-structured interviews	Transformative Innovation Policy (TIP) approach	The current animal-based food systems are being challenged by environmental, social and economic sustainability issues. A systemic transformation from conventional agriculture to a more sustainable cellular agriculture utilising cell-cultivation technologies to produce animal products has been proposed. The aim of this study is to explore the political and policy stakeholders’ perceptions about c…
Moritz, J; McPartlin, M; Tuomisto, HL; Ryynänen, T A multi-level perspective of potential transition pathways towards cultured meat: Finnish and German political stakeholder perceptions	2023	10.1016/j.respol.2023.104866	Research Policy	Article	Primary data	Qualitative study; Primary data	Semi-structured interviews	Multi-level perspective	Cellular agriculture and its products, such as cultured meat, are suggested to have the potential to advance the sustainability of current food systems. Instead of engaging in current debates concerning the anticipated benefits and challenges of cellular agriculture, it is more useful to identify potential pathways leading to food system transitions. Our study aims to compare Finnish and German p…
Mouat, MJ; Prince, R Cultured meat and cowless milk: on making markets for animal-free food	2018	10.1080/17530350.2018.1452277	Journal Of Cultural Economy	Article	Non-systematic data	Opinion article	N/A	Social studies of economies and markets (SSEM) perspective	According to its proponents, animal-free animal food products, such as cultured meat and synthetic cow's milk, have the potential to overcome various environmental, health and ethical challenges that have emerged around global animal product consumption and the industrial agriculture that is needed to support it. Apart from the myriad of technical problems making animal-free food products, critic…
Murray, A Meat cultures: Lab-grown meat and the politics of contamination	2018	10.1057/s41292-017-0082-z	Biosocieties	Article	Non-systematic data	Opinion article	N/A	NO	The prospect of lab-grown meat has attracted a lot of attention. The peak of this attention occurred after the public tasting of the first 'lab-grown burger' in August 2013. However, the discourse surrounding lab-grown meat is limited, and largely shaped by the technology's proponents. This limited narrative restricts the potential for public discussions and debates about the details of lab-grown…
Nawaz, AH; Hussain, A; Fujian, W; Zhang, WL; Zheng, JH; Hai, JZ; Zhang, L Future of Cultured Meat Production: Hopes and Hurdles	2022	10.17170/kobra-202204136014	Future Of Food: Journal On Food, Agriculture And Society	Article	Non-systematic data	Multidisciplinary informative review	N/A	NO	Rising environmental issues, animal welfare concerns, and a vulnerable food supply chain demands an effective and long-term solution for food security in the future. All these challenges encourage the researchers to find more reliable and clean ways of food production such as cultured meat. This process involved the production of animal meat in the lab using large bioreactors without raising anim…
Newman, L; Newell, R; Mendly-Zambo, Z; Powell, L Bioengineering, telecoupling, and alternative dairy: Agricultural land use futures in the Anthropocene	2022	10.1111/geoj.12392	Geographical Journal	Article	Non-systematic data	Opinion article	N/A	Telecoupling	The global environmental impact of rising consumption of animal products presents significant challenges to sustainable land use. One alternative to the production of animal products is a set of technologies for culturing meat and dairy alternatives referred to as cellular agriculture; in the case of dairy, cellular dairy. Optimism around the benefits of these technologies is widespread, and they…
Petetin L. Frankenburgers, risks and approval	2014	10.1017/S1867299X00003585	European Journal Of Risk Regulation	Article	Non-systematic data	Legislative review	N/A	NO	This piece critically analyses the development of a novel food technology: the Frankenburger, a type of cultured/in vitro meat (or 'shmeat', which stands for 'sheet of meat'). It assesses the risks raised by cultured meat as well as the role it could play to alleviate environmental and food security concerns. The article argues that the current EU regulatory structures for cultured meat, and for …
Rao, VV; Datta, B; Steinmetz, K The role of natural scientists in navigating the social implications of cellular agriculture: insights from an interdisciplinary workshop	2023	10.3389/fsufs.2023.1134100	Frontiers In Sustainable Food Systems	Article	Non-systematic data	Perspective	N/A	NO	The emerging field of cellular agriculture uses cell culture to create animal products, potentially mitigating climate and health risks associated with conventional animal agriculture. However, cellular agriculture products are poised to enter the food ecosystem without an understanding of the long-term consequences and social implications. While these discussions have begun among social scientis…
Räty, N; Tuomisto, HL; Ryynänen, T On what basis is it agriculture? A qualitative study of farmers' perceptions of cellular agriculture	2023	10.1016/j.techfore.2023.122797	Technological Forecasting And Social Change	Article	Primary data	Qualitative study; Primary data	Semi-structured interviews	NO	Changes in agriculture and food production are essential in a transition towards sustainable food systems. The challenge is to ensure sufficient, healthy and sustainable nutrition for the growing global population with limited natural resources. Current agricultural policies in Western countries favour specialised large-scale farms that are associated with negative impacts on animal welfare, food…
Reis, GG; Heidemann, MS; Borini, FM; Molento, CFM Livestock value chain in transition: Cultivated (cell-based) meat and the need for breakthrough capabilities	2020	10.1016/j.techsoc.2020.101286	Technology In Society	Article	Secondary data	Qualitative study; Secondary data	Websites; CV	Global Value Chain	Alternative protein sources such as cell-based meat are potentially associated with improvements in important issues related to intensive industrial livestock production: animal welfare, environmental impact, food safety and the low efficiency of conventional meat production. However, little is known about the potential implications of the new cultivated meat technology for emerging countries. Th…
Reis, GG; Villar, EG; Gimenez, FAP; Molento, CFM; Ferri, P The interplay of entrepreneurial ecosystems and global value chains: Insights from the cultivated meat entrepreneurial ecosystem of Singapore	2022	10.1016/j.techsoc.2022.102116	Technology In Society	Article	Primary & secondary data	Qualitative study; Primary and secondary data	Public documents and news; Semi-structured interviews	Entrepreneurial ecosystem and global value chain	Despite the growing interest in the concept of entrepreneurial ecosystem (EE), the structure of value-adding activities within ecosystems remains overlooked. Therefore, in this paper we explore a possible conceptual interplay between the EE and the global value chain (GVC) literature. We do so by analyzing the case of the cultivated meat (CM) innovation EE of Singapore. Through secondary data and…
Santo, RE; Kim, BF; Goldman, SE; Dutkiewicz, J; Biehl, EMB; Bloem, MW; Neff, RA; Nachman, KE Considering Plant-Based Meat Substitutes and Cell-Based Meats: A Public Health and Food Systems Perspective	2020	10.3389/fsufs.2020.00134	Frontiers In Sustainable Food Systems	Review	Non-systematic data	Multidisciplinary informative review	N/A	NO	Over the past decade, there has been growing interest in the development and production of plant-based and cell-based alternatives to farmed meat. Although promoted for their capacity to avoid or reduce the environmental, animal welfare, and, in some cases, public health problems associated with farmed meat production and consumption, little research has critically evaluated the broader potential…
Seehafer A.; Bartels M. Meat 2.0 – the regulatory environment of plant-based and cultured meat	2019		European Food And Feed Law Review	Article	Non-systematic data	Legislative review	N/A	NO	For “artificial meat products” based on plants or cultured animal cells, a huge global market is anticipated. However, prior to placing on the market in the European Union, food business operators must comply with a rather complex regulatory environment. For example, some products may be subject to the authorisation requirements of Regulation (EU) 2015/2283 on novel foods or Regulation (EC) No 18…
Stephens, N Join our team, change the world: edibility, producibility and food futures in cultured meat company recruitment videos	2022	10.1080/15528014.2021.1884787	Food Culture & Society	Article	Secondary data	Qualitative study; Secondary data	Videos	Sociology of expectations	Cultured meat is a novel technology that uses tissue engineering to expand cells taken from animals to grow muscle for consumption as food. Those supporting the technology anticipate it could radically disrupt livestock farming with, they propose, significant benefits for the environment, human health, and animal wellbeing. This paper examines the emergence of this sector through the prism of one…
Vlčko, T; Bokwa, K; Jarosz, I; Szymkowiak, A; Golian, J; Antoniak, M; Kulawik, P Cell-based meat labeling - current worldwide legislation status	2023	10.2478/aoas-2022-0092	Annals Of Animal Science	Article	Non-systematic data	Legislative review	N/A	NO	A growing interest has been noted if both industry operatives and consumers in cell-based meat (CBM), as visible in the increasing investment into this technology by major food industry corporations. However, in almost all countries worldwide, there is a lack of clear legislation with regard to the labeling of such products. The aim of the article is to collect and review current legal regulation…
